# Supplementary material for: Sequencing and Description of the Mitochondrial Genome of Orthopodomyia fascipes (Diptera: Culicidae)
Source: Genes (Basel). 2024 Jul 3;15(7):874. doi: 10.3390/genes15070874 (PMC11276460; doi:10.3390/genes15070874)
Supplement: Supplementary file 1 [file genes-15-00874-s001.zip]

Archive with 9 entries (9 files):
- figure_s1.pdf
- figure_s2.pdf
- figure_s3.pdf
- table_s1.xlsx
- table_s2.xlsx
- table_s3.xlsx
- table_s4.xlsx
- table_s5.xlsx
- table_s6.xlsx
