# Supplementary material for: Sequencing and Description of the Mitochondrial Genome of Orthopodomyia fascipes (Diptera: Culicidae)
Source: Genes (Basel). 2024 Jul 3;15(7):874. doi: 10.3390/genes15070874 (PMC11276460; doi:10.3390/genes15070874)
Supplement: Supplementary file 1 [file genes-15-00874-s001.zip › table_s1.xlsx]

## Sheet: Table S1
Table S1. Taxa used in the evolutionary analyzes
GenBank (NCBI) database
Species	Size (bp)	GenBank ID	Country
Aedeomyia squamipennis	15087	OK662578	Brazil
Aedes aegypti	16790	NC035159	USA
Aedes albopictus	16665	NC006817	Taiwan
Anopheles albitarsis	15413	NC020662	Brazil
Anopheles bellator	15668	NC030249	Brazil
Anopheles cruzii	15287	NC044647	Brazil
Anopheles darlingi	15395	NC064612	French Guiana
Anopheles deaneorum	15424	NC020663	Brazil
Anopheles gambiae	15363	NC002084	USA
Anopheles homunculus	15739	NC030248	Brazil
Anopheles janconnae	15425	NC030717	Brazil
Anopheles laneanus	15446	NC030250	Brazil
Anopheles oryzalimnetes	15422	NC030715	Brazil
Anopheles quadrimaculatus	15455	NC000875	USA
Coquillettidia chrysonotum	15389	NC044655	Brazil
Coquillettidia nigricans	14789	NC060640	Brazil
Culex camposi	15570	NC036008	Brazil
Culex coronator	15576	NC036006	Brazil
Culex pipiens pipiens	14856	NC015079	Tunisia
Culex quinquefasciatus	15587	NC014574	USA
Dixella aestivalis	16465	NC029354	England
Haemagogus albomaculatus	15097	NC057211	Brazil
Haemagogus janthinomys	15698	NC028025	Brazil
Haemagogus leucocelaenus	15056	NC057212	Brazil
Haemagogus spegazzinii	15081	NC057213	Brazil
Haemagogus tropicalis	14917	NC057214	Brazil
Limatus durhamii	14921	NC070240	Brazil
Limatus flavisetosus	15663	NC044656	Brazil
Mansonia amazonensis	15357	NC044657	Brazil
Ochlerotatus fluviatilis	14910	NC060639	Brazil
Ochlerotatus fulvus	15428	MK575476	Brazil
Ochlerotatus scapularis	14868	NC072177	Brazil
Ochlerotatus serratus	14907	NC072178	Brazil
Ochlerotatus taeniorhynchus	15913	MN626442	Saba Island
Orthopodomyia fascipes	15598	PP749023	Brazil
Psorophora albipes	15137	NC060641	Brazil
Psorophora ferox	15307	NC060642	Brazil
Psorophora saeva	15049	NC044658	Brazil
Runchomyia reversa	15302	NC044659	Brazil
Sabethes belisarioi	15911	NC037498	Brazil
Sabethes bipartipes	14965	NC067849	Brazil
Sabethes chloropterus	15609	NC037499	Brazil
Sabethes glaucodaemon	15620	NC037500	Brazil
Sabethes tarsopus	14997	NC067851	Brazil
Sabethes undosus	15334	NC044660	Brazil
Toxorhynchites sp.	15320	MK575489	Brazil
Toxorhynchites speciosus	16109	NC054324	Australia
Trichoprosopon pallidiventer	16037	NC044661	Brazil
Uranotaenia geometrica	15593	NC044662	Brazil
Wyeomyia confusa	15426	NC044663	Brazil
SRA (NCBI) database
Species	Size (bp)	SRA ID	Country
Coquillettidia albicosta	14929	ERR4172506	Brazil
Psorophora cingulata	14969	ERR4173077	Brazil
Orthopodomyia kummi	13650	SRR22967931	USA
Orthopodomyia signifera	13056	SRR22967978	USA
GenBank (NCBI) database - COI terminal 5'
Species	Size (bp)	GenBank ID	Country
Orthopodomyia alba	639	GU908120	Canada
Orthopodomyia anopheloides	650	LC054513	Japan
Orthopodomyia fascipes	658	MF172345	French Guiana
Orthopodomyia pulcripalpis	639	KY608735	Austria
Orthopodomyia signifera	658	MOSN7978	USA
