# Supplementary material for: Sequencing and Description of the Mitochondrial Genome of Orthopodomyia fascipes (Diptera: Culicidae)
Source: Genes (Basel). 2024 Jul 3;15(7):874. doi: 10.3390/genes15070874 (PMC11276460; doi:10.3390/genes15070874)
Supplement: Supplementary file 1 [file genes-15-00874-s001.zip › table_s2.xlsx]

## Sheet: Table S2
Table S2. Or. fascipes mtDNA nucleotide composition metrics
Gene	Strand	Start	End	Size (nt)	IGN	Anticodon	Start/Stop	T%	C%	A%	G%	AT%	AT skew	GC skew
Genome	-	1	15598	15598	-	-	-	39.8769	12.0785	40.1013	7.94333	79.9782	0.00280561	-0.206532
Ile (I)	forward	1	67	67	0	GAU	-	34.3284	8.95522	41.791	14.9254	76.1194	0.0980392	0.25
Gln (Q)	reverse	65	133	69	-3	UUG	-	42.029	5.7971	39.1304	13.0435	81.1594	-0.0357143	0.384615
Met (M)	forward	133	202	70	-1	CAU	-	40	15.7143	32.8571	11.4286	72.8571	-0.0980392	-0.157895
ND2	forward	203	1225	1023	0	-	ATT/TAA	48.4848	9.09091	35.6794	6.74487	84.1642	-0.152149	-0.148148
Trp (W)	forward	1231	1299	69	5	UCA	-	42.029	11.5942	40.5797	5.7971	82.6087	-0.0175439	-0.333333
Cys (C)	reverse	1302	1367	66	2	GCA	-	37.8788	7.57576	45.4545	9.09091	83.3333	0.0909091	0.0909091
Tyr (Y)	reverse	1368	1435	68	0	GUA	-	39.7059	4.41176	45.5882	10.2941	85.2941	0.0689655	0.4
COI	forward	1452	2987	1536	16	-	TTG/TAA	39.6484	15.5599	30.7292	14.0625	70.3776	-0.126735	-0.0505495
Leu2 (L2)	forward	2989	3056	68	1	UAA	-	39.7059	10.2941	36.7647	13.2353	76.4706	-0.0384615	0.125
COII	forward	3058	3741	684	1	-	ATG/TAG	40.4971	13.8889	36.1111	9.50292	76.6082	-0.0572519	-0.1875
Lys (K)	forward	3743	3814	72	1	CUU	-	33.3333	12.5	40.2778	13.8889	73.6111	0.0943396	0.0526316
Asp (D)	forward	3829	3896	68	14	GUC	-	47.0588	5.88235	42.6471	4.41176	89.7059	-0.0491803	-0.142857
ATP8	forward	3897	4055	159	0	-	ATT/TAA	38.9937	13.2075	44.0252	3.77358	83.0189	0.0606061	-0.555556
ATP6	forward	4052	4729	678	-4	-	ATG/TAA	42.7729	15.1917	33.0383	8.99705	75.8112	-0.128405	-0.256098
COIII	forward	4732	5517	786	2	-	ATG/TAA	40.5852	15.0127	32.4427	11.9593	73.028	-0.111498	-0.113208
Gly (G)	forward	5523	5589	67	5	UCC	-	37.3134	7.46269	46.2687	8.95522	83.5821	0.107143	0.0909091
ND3	forward	5590	5940	351	0	-	ATG/TAA	46.7236	10.2564	34.4729	8.54701	81.1966	-0.150877	-0.0909091
Arg (R)	forward	5958	6021	64	17	UCG	-	42.1875	12.5	34.375	10.9375	76.5625	-0.102041	-0.0666667
Ala (A)	forward	6032	6097	66	10	UGC	-	42.4242	7.57576	42.4242	7.57576	84.8485	0	0
Asn (N)	forward	6097	6165	69	-1	GUU	-	37.6812	7.24638	43.4783	11.5942	81.1594	0.0714286	0.230769
Ser1 (S1)	reverse	6168	6235	68	2	GCU	-	44.1176	10.2941	35.2941	10.2941	79.4118	-0.111111	0
Glu (E)	forward	6243	6309	67	7	UUC	-	41.791	2.98507	53.7313	1.49254	95.5224	0.125	-0.333333
Phe (F)	reverse	6313	6379	67	3	GAA	-	41.791	2.98507	40.2985	14.9254	82.0896	-0.0181818	0.666667
ND5	reverse	6386	8119	1734	6	-	ATG/TAA	46.2514	6.68973	34.3714	12.6874	80.6228	-0.147353	0.309524
His (H)	reverse	8120	8184	65	0	GUG	-	46.1538	1.53846	41.5385	10.7692	87.6923	-0.0526316	0.75
ND4	reverse	8187	9527	1341	2	-	ATG/TAA	48.2476	6.86055	32.2148	12.6771	80.4623	-0.199259	0.29771
ND4L	reverse	9524	9817	294	-4	-	ATG/TAA	52.381	4.08163	31.9728	11.5646	84.3537	-0.241935	0.478261
Thr (T)	forward	9823	9886	64	5	UGU	-	40.625	9.375	43.75	6.25	84.375	0.037037	-0.2
Pro (P)	reverse	9887	9952	66	0	UGG	-	42.4242	4.54545	40.9091	12.1212	83.3333	-0.0181818	0.454545
ND6	forward	9955	10473	519	2	-	ATT/TAA	48.5549	8.47784	37.9576	5.00963	86.5125	-0.122494	-0.257143
CytB	forward	10487	11620	1134	13	-	ATG/TAA	42.1517	13.6684	32.9806	11.1993	75.1323	-0.122066	-0.0992908
Ser2 (S2)	forward	11622	11687	66	1	UGA	-	37.8788	7.57576	43.9394	10.6061	81.8182	0.0740741	0.166667
ND1	reverse	11709	12665	957	21	-	ATT/TAA	48.0669	7.31452	30.6165	14.0021	78.6834	-0.22178	0.313725
Leu1 (L1)	reverse	12666	12734	69	0	UAG	-	40.5797	4.34783	44.9275	10.1449	85.5072	0.0508475	0.4
rRNA16S	reverse	12712	14081	1370	-23	-	-	42.4818	5.47445	40.8759	11.1679	83.3577	-0.0192644	0.342105
Val (V)	reverse	14080	14151	72	-2	UAC	-	36.1111	8.33333	44.4444	11.1111	80.5556	0.103448	0.142857
rRNA12S	reverse	14151	14952	802	-1	-	-	41.5212	6.48379	40.7731	11.2219	82.2943	-0.00909091	0.267606
A+T	-	14953	15598	646	-	-	-	48	4.6	44.7	2.6	92.7	-0.0355987	-0.277778
PCGs	-	-	-	11196	-	-	-	44.7481	10.6645	33.4048	11.1826	78.1529	-0.145143	0.0237122
1st	-	-	-	-	-	-	-	38.3173	10.8521	33.6817	17.149	71.9989	-0.0643841	0.22488
2nd	-	-	-	-	-	-	-	47.642	17.5241	21.0075	13.8264	68.6495	-0.387978	-0.117949
3rd	-	-	-	-	-	-	-	48.2851	3.61736	45.5252	2.57235	93.8103	-0.0294202	-0.168831
tRNAs	-	-	-	1487	-	-	-	40.2824	7.73369	41.8292	10.1547	82.1116	0.018837	0.135338
rRNAs	-	-	-	2172	-	-	-	42.1271	5.84715	40.8379	11.1878	82.965	-0.0155383	0.313514
