# Supplementary material for: Sequencing and Description of the Mitochondrial Genome of Orthopodomyia fascipes (Diptera: Culicidae)
Source: Genes (Basel). 2024 Jul 3;15(7):874. doi: 10.3390/genes15070874 (PMC11276460; doi:10.3390/genes15070874)
Supplement: Supplementary file 1 [file genes-15-00874-s001.zip › table_s3.xlsx]

## Sheet: Table S3
Table S3. Nucleotide composition metrics of Or. fascipes in comparison with other species of the Culicinae
Species	Genome	ND2	COI	COII	ATP8	AT6	COIII	ND3	ND5	ND4	ND4L	ND6	CytB	ND1	PCGs	1st	2nd	3rd	tRNAs	rRNAs
AT content
Ad. squamipennis	78.2329	83.3333	70.0067	75.2547	85.5346	75.2212	70.8651	80.057	78.4111	79.2227	80.9524	84.4055	72.6631	76.8987	76.6918	70.49	67.9321	91.6532	79.7279	82.8316
Ae. aegypti	78.9637	82.8935	68.6849	74.269	79.2453	72.8614	69.9746	78.2875	78.9655	78.0761	80.6122	83.237	72.0459	76.0383	75.7885	69.6505	67.1505	90.5645	79.5455	81.8407
Cq. nigricans	78.8627	82.9892	71.6	76.462	83.9506	76.0234	72.7735	80.3419	80.4159	80.0895	83.5052	84.7953	75.1323	75.7384	77.7688	72.0517	68.8207	92.434	81.0007	82.5366
Cx. quinquefasciatus	77.9752	80.8824	70.1172	76.1696	80	74.0413	70.229	81.3559	78.8296	78.2998	82.3129	84.4055	72.2222	76.2055	76.2492	69.5093	67.2298	92.0086	78.7694	82.3117
Hg. janthinomys	79.7987	84.262	72.0915	77.193	84.9057	75.9587	72.9008	80.8696	79.7701	79.6043	83.5125	85.77	75.1323	78.1646	78.1011	70.9512	67.4212	95.931	79.798	82.4456
Li. durhamii	79.9544	85.098	72.0052	76.7544	84.2767	77.6296	73.2824	81.7664	81.3657	81.473	84.0136	84.6899	76.1905	78.692	78.8751	73.2777	68.9182	94.4295	82.0926	82.8904
Ma. amazonensis	79.0454	82.1569	70.2474	76.7544	84.9057	75.2593	70.3562	77.6812	80.1724	80.0149	84.3537	83.237	74.7795	77.3207	77.2292	70.754	67.9903	92.9434	80.2302	82.4942
Oc. serratus	77.1785	81.5249	69.3333	74.7076	78.6164	74.4838	70.8651	77.7778	78.046	78.4489	81.6327	83.5271	72.2222	75.6329	75.8652	69.4459	67.106	91.0436	78.8978	81.6241
Or. fascipes	79.9782	84.1642	70.3776	76.6082	83.0189	75.8112	73.028	81.1966	80.6228	80.4623	84.3537	86.5125	75.1323	78.6834	78.1529	71.9989	68.6495	93.8103	82.1116	82.965
Ps. ferox	77.6181	81.8182	69.4	76.462	81.761	74.1228	70.6107	78.3476	77.069	77.7032	83.6735	82.659	72.134	77.4262	75.9473	69.6587	66.8637	91.3195	79.3842	82.1731
Ru. reversa	79.14	84.0665	70.7682	76.9006	81.1321	75.8112	71.7557	80.3419	79.7701	79.7912	83.6735	86.2403	74.4268	77.6371	77.6676	72.2788	68.1769	92.5469	81.2964	81.5729
Sa. belisarioi	80.7303	85.0299	72.2005	77.1386	83.6478	77.5811	74.0458	80.9942	80.7329	81.9538	82.4373	86.2403	75.3086	78.9359	78.8413	72.2614	67.679	96.5835	81.5789	83.0484
Tr. pallidiventer	79.9588	83.7732	70.638	77.0468	80.5031	76.6962	72.9008	80.057	80.4023	81.5809	84.0136	84.9903	74.6914	77.6371	78.037	71.7082	67.9539	94.4489	81.3351	81.3784
Tx. speciosus	81.0606	85.9545	72.2005	77.193	86.1635	77.8761	74.6819	80.9117	82.4683	81.5063	85.9107	85.7418	75.6614	79.3803	79.3996	73.3602	68.871	95.9677	81.4371	83.4353
Ur. geometrica	80.4528	84.5552	72.2656	77.7778	88.6792	76.6962	73.4097	80.6268	81.5517	82.4012	86.0544	85.7418	75.2205	78.903	79.0762	72.5543	67.9711	96.7033	80.563	82.2455
Wy. confusa	79.4762	83.48	71.4193	75	83.0189	76.8437	72.9008	80.9117	80.5172	81.2081	83.3333	84.1085	75.2205	77.7426	78.0429	72.0643	68.2306	93.8338	81.8733	81.6102
AT skew
Ad. squamipennis	0.0310938	-0.112941	-0.137405	-0.00967118	0.0735294	-0.0980392	-0.156194	-0.0818505	-0.18649	-0.218868	-0.277311	-0.0623557	-0.140777	-0.264746	-0.150146	-0.0504202	-0.389616	-0.0493537	0.0204778	-0.0596252
Ae. aegypti	0.017348	-0.115566	-0.145024	-0.0472441	-0.0634921	-0.133603	-0.149091	-0.078125	-0.179039	-0.2149	-0.291139	-0.12037	-0.138311	-0.280112	-0.160322	-0.0659977	-0.377102	-0.0721282	0.0285714	-0.04474
Cq. nigricans	0.0143188	-0.111374	-0.163873	-0.0286807	-0.0441176	-0.1	-0.129371	-0.156028	-0.158046	-0.180633	-0.193416	-0.0988506	-0.0985915	-0.250696	-0.141835	-0.0366218	-0.398279	-0.0329158	0.0200334	-0.0390071
Cx. quinquefasciatus	0.00740497	-0.132121	-0.125348	-0.0825336	-0.0666667	-0.131474	-0.152174	-0.1875	-0.176128	-0.2	-0.297521	-0.103926	-0.123321	-0.281981	-0.161079	-0.0779321	-0.383327	-0.0614981	0.00772532	-0.0244457
Hg. janthinomys	0.00989941	-0.109049	-0.144152	-0.109848	-0.0962963	-0.12233	-0.13438	-0.125448	-0.15562	-0.185468	-0.244635	-0.113636	-0.14554	-0.230769	-0.150776	-0.0793771	-0.380496	-0.0421348	0.0109705	-0.0516854
Li. durhamii	0.00217938	-0.154378	-0.155515	-0.0857143	0.0149254	-0.0954198	-0.152778	-0.149826	-0.146515	-0.17055	-0.238866	-0.148741	-0.113426	-0.257373	-0.151598	-0.0672053	-0.386177	-0.045882	0.0245098	-0.023622
Ma. amazonensis	0.0397891	-0.114558	-0.134384	-0.0628571	-0.00740741	-0.15748	-0.106691	-0.104478	-0.167025	-0.185461	-0.233871	-0.111111	-0.0966981	-0.279673	-0.146728	-0.0754645	-0.389897	-0.0230947	0.00421941	-0.0503919
Oc. serratus	0.0247718	-0.0815348	-0.148077	-0.0606654	-0.04	-0.132673	-0.145422	-0.128205	-0.18704	-0.207224	-0.258333	-0.0765661	-0.140415	-0.283124	-0.156701	-0.0697134	-0.385972	-0.054062	0.0102215	-0.0483229
Or. fascipes	0.00280561	-0.152149	-0.126735	-0.0572519	0.0606061	-0.128405	-0.111498	-0.150877	-0.147353	-0.199259	-0.241935	-0.122494	-0.122066	-0.22178	-0.145143	-0.0643841	-0.387978	-0.0294202	0.018837	-0.0155383
Ps. ferox	0.00681761	-0.101553	-0.150817	-0.0783939	-0.0769231	-0.163708	-0.167568	-0.149091	-0.166294	-0.1881	-0.243902	-0.0769231	-0.161369	-0.277929	-0.160179	-0.0740741	-0.384244	-0.0618011	0.010118	-0.0406411
Ru. reversa	0.0175062	-0.151163	-0.159154	-0.0836502	-0.0852713	-0.140078	-0.156028	-0.141844	-0.178674	-0.17757	-0.227642	-0.164045	-0.14455	-0.252717	-0.164883	-0.0749258	-0.397562	-0.0637312	0.00498339	-0.0100897
Sa. belisarioi	-0.0189179	-0.176056	-0.184851	-0.116635	-0.0526316	-0.159696	-0.178694	-0.133574	-0.124451	-0.159236	-0.252174	-0.146067	-0.131148	-0.232462	-0.160151	-0.0776735	-0.395032	-0.0572712	0.0140612	-0.030303
Tr. pallidiventer	-0.00194962	-0.145858	-0.16129	-0.100569	-0.109375	-0.169231	-0.183246	-0.117438	-0.130808	-0.166362	-0.222672	-0.206422	-0.164109	-0.220109	-0.160825	-0.0703067	-0.393844	-0.0618966	0.00335008	-0.0117779
Tx. speciosus	0.00398345	-0.136939	-0.132552	-0.0643939	-0.0656934	-0.109848	-0.165247	-0.140845	-0.145455	-0.15828	-0.224	-0.0741573	-0.111888	-0.224764	-0.1396	-0.0340784	-0.387978	-0.0420168	0.00490196	-0.0468133
Ur. geometrica	0.0319649	-0.109827	-0.115315	-0.0526316	-0.106383	-0.0769231	-0.136915	-0.151943	-0.1642	-0.18009	-0.249012	-0.0561798	-0.118406	-0.251337	-0.139758	-0.0594754	-0.388013	-0.0254989	0.00499168	-0.0410655
Wy. confusa	0.00326264	-0.163934	-0.166819	-0.122807	-0.0757576	-0.128599	-0.137871	-0.169014	-0.164882	-0.162534	-0.232653	-0.170507	-0.158265	-0.240163	-0.165006	-0.0625	-0.390963	-0.0794286	0.0205761	-0.0100897
GC skew
Ad. squamipennis	-0.19123	-0.211765	-0.0244989	-0.176471	-0.478261	-0.166667	-0.0829694	-0.114286	0.290667	0.258993	0.428571	-0.275	-0.0774194	0.305936	0.03196	0.251825	-0.138539	-0.0903226	0.107383	0.30411
Ae. aegypti	-0.205549	-0.188571	-0.0519751	-0.193182	-0.393939	-0.195652	-0.0932203	-0.183099	0.306011	0.29932	0.333333	-0.287356	-0.0977918	0.342222	0.0236862	0.25775	-0.1473	-0.133903	0.130159	0.231608
Cq. nigricans	-0.259757	-0.306358	-0.0704225	-0.180124	-0.461538	-0.243902	-0.0841121	-0.15942	0.339233	0.370787	0.541667	-0.461538	-0.191489	0.408696	0.0205894	0.217726	-0.117444	-0.13879	0.160142	0.391061
Cx. quinquefasciatus	-0.173318	-0.117949	0.00217865	-0.0797546	-0.2	-0.147727	-0.0854701	-0.0606061	0.279133	0.298969	0.346154	-0.25	-0.0793651	0.348018	0.056831	0.284081	-0.129296	-0.0469799	0.10828	0.285714
Hg. janthinomys	-0.166824	-0.118012	-0.0210773	-0.0769231	-0.416667	-0.165644	-0.00469484	-0.0909091	0.25	0.298507	0.391304	-0.205479	-0.035461	0.294686	0.0566038	0.282004	-0.131514	-0.0463576	0.126667	0.282322
Li. durhamii	-0.197593	-0.171053	-0.0232558	-0.245283	-0.44	-0.245033	-0.104762	-0.125	0.267081	0.303279	0.361702	-0.367089	-0.0814815	0.336634	0.0174098	0.236657	-0.127273	-0.227053	0.153558	0.307902
Ma. amazonensis	-0.199503	-0.208791	-0.0634573	-0.144654	-0.416667	-0.137725	-0.0901288	-0.116883	0.315942	0.320896	0.391304	-0.425287	-0.0909091	0.32093	0.025923	0.233028	-0.123219	-0.155894	0.150685	0.292876
Oc. serratus	-0.194591	-0.164021	-0.0521739	-0.156069	-0.411765	-0.190751	-0.0480349	-0.153846	0.308901	0.301038	0.444444	-0.317647	-0.0666667	0.307359	0.0371471	0.27993	-0.141455	-0.135135	0.146497	0.30303
Or. fascipes	-0.206532	-0.148148	-0.0505495	-0.1875	-0.555556	-0.256098	-0.113208	-0.0909091	0.309524	0.29771	0.478261	-0.257143	-0.0992908	0.313725	0.0237122	0.22488	-0.117949	-0.168831	0.135338	0.313514
Ps. ferox	-0.183888	-0.150538	-0.0631808	-0.118012	-0.310345	-0.175141	-0.038961	-0.157895	0.243108	0.284281	0.416667	-0.333333	-0.0443038	0.317757	0.0331471	0.261293	-0.145174	-0.0835913	0.142857	0.30343
Ru. reversa	-0.183584	-0.165644	-0.0334076	-0.164557	-0.466667	-0.243902	-0.036036	-0.0724638	0.289773	0.313653	0.291667	-0.239437	-0.062069	0.254717	0.0340136	0.247582	-0.127211	-0.0719424	0.140794	0.28536
Sa. belisarioi	-0.18591	-0.133333	-0.0351288	-0.174194	-0.538462	-0.184211	-0.0784314	-0.138462	0.233129	0.280992	0.428571	-0.323944	-0.0642857	0.278351	0.0209312	0.237537	-0.139262	-0.222222	0.120879	0.29972
Tr. pallidiventer	-0.192906	-0.168675	-0.0731707	-0.159236	-0.612903	-0.189873	-0.0798122	-0.0571429	0.313783	0.263158	0.361702	-0.220779	-0.0801394	0.283019	0.021571	0.222749	-0.123013	-0.169082	0.145985	0.279412
Tx. speciosus	-0.211803	-0.197183	-0.058548	-0.179487	-0.454545	-0.2	-0.0150754	-0.0746269	0.282895	0.274194	0.414634	-0.378378	-0.108696	0.295337	0.0178338	0.214934	-0.122625	-0.2	0.168459	0.295455
Ur. geometrica	-0.137795	-0.151899	0.00938967	-0.105263	-0.333333	-0.113924	-0.00478469	0.0294118	0.214953	0.237288	0.414634	-0.216216	0.00355872	0.27	0.0520922	0.277344	-0.131381	-0.0406504	0.151724	0.305913
Wy. confusa	-0.212887	-0.147929	-0.0615034	-0.274854	-0.555556	-0.22293	-0.117371	-0.134328	0.286136	0.31746	0.469388	-0.341463	-0.11032	0.317536	0.010175	0.213052	-0.122363	-0.226087	0.159851	0.288557
