# Supplementary material for: Sequencing and Description of the Mitochondrial Genome of Orthopodomyia fascipes (Diptera: Culicidae)
Source: Genes (Basel). 2024 Jul 3;15(7):874. doi: 10.3390/genes15070874 (PMC11276460; doi:10.3390/genes15070874)
Supplement: Supplementary file 1 [file genes-15-00874-s001.zip › table_s4.xlsx]

## Sheet: Table S4
Table S4. Relative use of synonymous codons (RSCU) of Or. fascipes in comparison with other species of the Culicinae
		Ad. squamipennis		Ae. aegypti		Cq. nigricans		Cx. quinquefasciatus		Hg. janthinomys		Li. durhamii		Ma. amazonensis		Oc. serratus		Or. fascipes		Ps. ferox		Ru. reversa		Sa. belisarioi		Tr. pallidiventer		Tx. speciosus		Ur. geometrica		Wy. confusa
Amino acid	Codons	Count	RSCU	Count	RSCU	Count	RSCU	Count	RSCU	Count	RSCU	Count	RSCU	Count	RSCU	Count	RSCU	Count	RSCU	Count	RSCU	Count	RSCU	Count	RSCU	Count	RSCU	Count	RSCU	Count	RSCU	Count	RSCU
Alanine (A)	GCU	82	2.06	112	2.8	72	2.12	124	2.97	94	2.44	82	2.31	82	2.17	113	2.69	93	2.45	107	2.56	89	2.39	97	2.62	94	2.56	75	2.24	80	2.03	87	2.4
	GCC	14	0.35	10	0.25	6	0.18	7	0.17	4	0.1	12	0.34	10	0.26	8	0.19	8	0.21	10	0.24	17	0.46	4	0.11	10	0.27	6	0.18	7	0.18	10	0.28
	GCA	60	1.51	35	0.88	53	1.56	34	0.81	55	1.43	45	1.27	58	1.54	43	1.02	51	1.34	47	1.13	39	1.05	44	1.19	40	1.09	53	1.58	70	1.77	46	1.27
	GCG	3	0.08	3	0.08	5	0.15	2	0.05	1	0.03	3	0.08	1	0.03	4	0.1	0	0	3	0.07	4	0.11	3	0.08	3	0.08	0	0	1	0.03	2	0.06
Arginine (R)	CGU	8	0.58	12	0.86	12	0.89	9	0.62	8	0.57	11	0.85	10	0.71	10	0.71	16	1.16	8	0.57	8	0.56	12	0.91	8	0.57	15	1.05	18	1.26	8	0.6
	CGC	1	0.07	2	0.14	1	0.07	1	0.07	0	0	1	0.08	0	0	0	0	0	0	1	0.07	0	0	0	0	4	0.29	1	0.07	0	0	0	0
	CGA	44	3.2	36	2.57	40	2.96	41	2.83	46	3.29	36	2.77	43	3.07	42	3	35	2.55	42	3	44	3.09	41	3.09	43	3.07	39	2.74	39	2.74	42	3.17
	CGG	2	0.15	6	0.43	1	0.07	7	0.48	2	0.14	4	0.31	3	0.21	4	0.29	4	0.29	5	0.36	5	0.35	0	0	1	0.07	2	0.14	0	0	3	0.23
Aspartate (D)	GAU	62	1.91	56	1.65	55	1.83	63	1.88	63	1.8	56	1.9	52	1.68	49	1.48	50	1.67	55	1.72	57	1.75	54	1.8	60	1.88	57	1.84	59	1.9	53	1.77
	GAC	3	0.09	12	0.35	5	0.17	4	0.12	7	0.2	3	0.1	10	0.32	17	0.52	10	0.33	9	0.28	8	0.25	6	0.2	4	0.13	5	0.16	3	0.1	7	0.23
Asparagine (N)	AAU	202	1.84	201	1.85	213	1.88	203	1.85	209	1.94	215	1.88	198	1.82	196	1.85	218	1.89	187	1.8	200	1.85	207	1.93	205	1.87	227	1.97	226	1.95	205	1.86
	AAC	17	0.16	16	0.15	14	0.12	16	0.15	7	0.06	14	0.12	20	0.18	16	0.15	13	0.11	21	0.2	16	0.15	7	0.07	14	0.13	4	0.03	6	0.05	15	0.14
Cysteine (C)	UGU	34	1.84	36	1.89	31	1.82	39	1.95	38	1.95	35	1.84	41	1.95	39	1.95	38	1.9	36	1.85	41	1.95	35	1.89	42	1.95	38	1.95	36	1.95	42	1.95
	UGC	3	0.16	2	0.11	3	0.18	1	0.05	1	0.05	3	0.16	1	0.05	1	0.05	2	0.1	3	0.15	1	0.05	2	0.11	1	0.05	1	0.05	1	0.05	1	0.05
Glutamine (Q)	CAA	67	1.81	71	1.89	68	1.77	72	1.89	74	1.97	75	1.95	74	1.87	71	1.95	78	1.95	73	1.9	69	1.86	70	1.94	75	1.97	73	2	74	1.97	73	1.92
	CAG	7	0.19	4	0.11	9	0.23	4	0.11	1	0.03	2	0.05	5	0.13	2	0.05	2	0.05	4	0.1	5	0.14	2	0.06	1	0.03	0	0	1	0.03	3	0.08
Glutamate (E)	GAA	67	1.81	72	1.87	74	1.85	72	1.87	75	1.92	76	1.92	78	1.88	77	1.95	75	1.95	76	1.97	73	1.95	76	2	77	2	73	1.92	72	1.87	75	1.92
	GAG	7	0.19	5	0.13	6	0.15	5	0.13	3	0.08	3	0.08	5	0.12	2	0.05	2	0.05	1	0.03	2	0.05	0	0	0	0	3	0.08	5	0.13	3	0.08
Glycine (G)	GGU	46	0.88	31	0.57	39	0.75	37	0.67	53	0.99	42	0.84	52	0.98	38	0.7	44	0.86	40	0.74	38	0.75	45	0.87	34	0.66	40	0.79	46	0.88	35	0.67
	GGC	7	0.13	4	0.07	3	0.06	3	0.05	3	0.06	1	0.02	3	0.06	1	0.02	1	0.02	2	0.04	7	0.14	1	0.02	2	0.04	0	0	2	0.04	2	0.04
	GGA	111	2.11	140	2.57	143	2.75	144	2.61	144	2.68	140	2.8	136	2.55	143	2.62	118	2.31	125	2.31	117	2.29	155	3	145	2.83	138	2.73	149	2.87	144	2.77
	GGG	46	0.88	43	0.79	23	0.44	37	0.67	15	0.28	17	0.34	22	0.41	36	0.66	41	0.8	49	0.91	42	0.82	6	0.12	24	0.47	24	0.48	11	0.21	27	0.52
Histidine (H)	CAU	62	1.72	57	1.48	68	1.81	61	1.63	70	1.79	61	1.65	66	1.71	63	1.62	60	1.58	63	1.62	66	1.74	72	1.82	69	1.82	66	1.83	70	1.84	68	1.74
	CAC	10	0.28	20	0.52	7	0.19	14	0.37	8	0.21	13	0.35	11	0.29	15	0.38	16	0.42	15	0.38	10	0.26	7	0.18	7	0.18	6	0.17	6	0.16	10	0.26
Isoleucine (I)	AUU	352	1.85	325	1.86	371	1.85	322	1.87	362	1.97	396	1.93	353	1.92	344	1.93	359	1.89	342	1.92	375	1.91	395	1.96	365	1.93	409	1.92	384	1.96	393	1.93
	AUC	28	0.15	25	0.14	30	0.15	22	0.13	5	0.03	14	0.07	14	0.08	13	0.07	20	0.11	14	0.08	17	0.09	9	0.04	14	0.07	18	0.08	8	0.04	15	0.07
Leucine (L) UUN	UUA	470	4.98	485	4.95	495	4.96	504	5.09	530	5.35	520	5.26	511	5	489	5.03	495	5.11	488	5.01	520	5.17	525	5.28	509	5.11	510	5.3	542	5.52	492	5.07
	UUG	18	0.19	22	0.22	32	0.32	21	0.21	15	0.15	22	0.22	23	0.23	22	0.23	19	0.2	18	0.18	28	0.28	12	0.12	16	0.16	8	0.08	9	0.09	18	0.19
Leucine (L) CUN	CUU	46	0.49	38	0.39	47	0.47	39	0.39	29	0.29	29	0.29	33	0.32	39	0.4	41	0.42	45	0.46	32	0.32	46	0.46	54	0.54	45	0.47	19	0.19	41	0.42
	CUC	5	0.05	6	0.06	4	0.04	4	0.04	0	0	4	0.04	7	0.07	1	0.01	4	0.04	2	0.02	1	0.01	1	0.01	4	0.04	1	0.01	0	0	8	0.08
	CUA	27	0.29	34	0.35	21	0.21	26	0.26	20	0.2	18	0.18	38	0.37	31	0.32	22	0.23	32	0.33	22	0.22	13	0.13	15	0.15	13	0.14	18	0.18	23	0.24
	CUG	0	0	3	0.03	0	0	0	0	0	0	0	0	1	0.01	1	0.01	0	0	0	0	0	0	0	0	0	0	0	0	1	0.01	0	0
Lysine (K)	AAA	91	1.77	76	1.62	91	1.88	69	1.48	88	1.83	101	1.94	76	1.58	53	1.12	92	1.88	57	1.21	90	1.8	88	1.85	87	1.81	103	1.93	86	1.87	93	1.86
	AAG	12	0.23	18	0.38	6	0.12	24	0.52	8	0.17	3	0.06	20	0.42	42	0.88	6	0.12	37	0.79	10	0.2	7	0.15	9	0.19	4	0.07	6	0.13	7	0.14
Methionine (M)	AUA	227	1.82	210	1.75	239	1.82	206	1.75	216	1.89	222	1.85	226	1.85	215	1.82	250	1.89	216	1.84	223	1.86	205	1.88	233	1.86	254	1.91	231	1.88	230	1.89
	AUG	22	0.18	30	0.25	23	0.18	29	0.25	13	0.11	18	0.15	18	0.15	21	0.18	14	0.11	19	0.16	17	0.14	13	0.12	17	0.14	12	0.09	15	0.12	14	0.11
Phenylalanine (F)	UUU	358	1.88	318	1.79	347	1.84	324	1.79	343	1.89	382	1.92	344	1.84	296	1.66	379	1.86	297	1.66	370	1.9	362	1.91	369	1.91	361	1.9	375	1.95	374	1.89
	UUC	22	0.12	37	0.21	30	0.16	39	0.21	20	0.11	16	0.08	30	0.16	61	0.34	28	0.14	61	0.34	20	0.1	18	0.09	18	0.09	19	0.1	9	0.05	21	0.11
Proline (P)	CCU	70	2.14	81	2.49	81	2.53	75	2.33	86	2.67	71	2.27	75	2.36	88	2.71	69	2.17	92	2.9	72	2.27	70	2.22	78	2.42	76	2.38	68	2.19	85	2.6
	CCC	17	0.52	10	0.31	6	0.19	5	0.16	4	0.12	11	0.35	7	0.22	12	0.37	3	0.09	4	0.13	12	0.38	4	0.13	8	0.25	4	0.13	4	0.13	10	0.31
	CCA	43	1.31	34	1.05	40	1.25	47	1.46	39	1.21	42	1.34	44	1.39	29	0.89	54	1.7	31	0.98	41	1.29	52	1.65	39	1.21	48	1.5	52	1.68	36	1.1
	CCG	1	0.03	5	0.15	1	0.03	2	0.06	0	0	1	0.03	1	0.03	1	0.03	1	0.03	0	0	2	0.06	0	0	4	0.12	0	0	0	0	0	0
Serine (S) AGN	AGU	25	0.63	60	1.52	45	1.17	61	1.53	44	1.08	39	0.95	39	0.96	66	1.64	27	0.66	68	1.61	33	0.81	35	0.83	38	0.91	38	0.95	51	1.27	37	0.89
	AGC	9	0.23	7	0.18	2	0.05	5	0.13	0	0	3	0.07	6	0.15	5	0.12	4	0.1	3	0.07	4	0.1	1	0.02	3	0.07	0	0	2	0.05	1	0.02
	AGA	78	1.95	40	1.01	67	1.73	47	1.18	70	1.72	73	1.79	69	1.69	40	1	87	2.13	45	1.07	79	1.94	79	1.88	78	1.87	72	1.79	66	1.64	78	1.87
	AGG	0	0	0	0	0	0	1	0.03	0	0	0	0	0	0	0	0	0	0	0	0	0	0	0	0	0	0	0	0	0	0	0	0
Serine (S) UCN	UCU	114	2.85	123	3.11	106	2.74	117	2.94	106	2.61	115	2.81	111	2.72	110	2.74	106	2.6	125	2.97	132	3.24	130	3.09	134	3.21	102	2.54	100	2.49	141	3.39
	UCC	6	0.15	16	0.41	19	0.49	10	0.25	8	0.2	9	0.22	10	0.25	11	0.27	6	0.15	7	0.17	7	0.17	3	0.07	6	0.14	11	0.27	5	0.12	10	0.24
	UCA	83	2.08	65	1.65	70	1.81	75	1.89	94	2.31	86	2.1	90	2.21	88	2.19	95	2.33	89	2.11	68	1.67	88	2.09	73	1.75	95	2.37	94	2.34	64	1.54
	UCG	5	0.13	5	0.13	0	0	2	0.05	3	0.07	2	0.05	1	0.02	1	0.02	1	0.02	0	0	3	0.07	1	0.02	2	0.05	3	0.07	3	0.07	2	0.05
Threonine (T)	ACU	91	2.02	111	2.2	84	1.79	100	2.11	104	2.19	95	2.21	89	1.98	107	2.25	80	1.92	100	2.09	92	2.01	98	2.14	90	2	88	1.99	95	1.98	101	2.35
	ACC	8	0.18	6	0.12	13	0.28	6	0.13	4	0.08	4	0.09	9	0.2	1	0.02	5	0.12	2	0.04	13	0.28	9	0.2	9	0.2	8	0.18	5	0.1	8	0.19
	ACA	79	1.76	84	1.66	90	1.91	83	1.75	79	1.66	71	1.65	80	1.78	80	1.68	81	1.94	87	1.82	76	1.66	74	1.62	81	1.8	81	1.83	91	1.9	63	1.47
	ACG	2	0.04	1	0.02	1	0.02	1	0.02	3	0.06	2	0.05	2	0.04	2	0.04	1	0.02	2	0.04	2	0.04	2	0.04	0	0	0	0	1	0.02	0	0
Tryptophan (W)	UGA	92	1.86	99	1.94	94	1.86	97	1.96	97	1.92	96	1.94	93	1.9	98	1.96	97	1.96	96	1.92	93	1.88	100	1.98	96	1.9	97	1.94	97	1.98	94	1.88
	UGG	7	0.14	3	0.06	7	0.14	2	0.04	4	0.08	3	0.06	5	0.1	2	0.04	2	0.04	4	0.08	6	0.12	1	0.02	5	0.1	3	0.06	1	0.02	6	0.12
Tyrosine (Y)	UAU	148	1.82	150	1.76	139	1.82	152	1.83	156	1.93	149	1.82	148	1.87	138	1.69	151	1.86	151	1.8	149	1.86	156	1.96	146	1.83	157	1.93	156	1.93	146	1.79
	UAC	15	0.18	20	0.24	14	0.18	14	0.17	6	0.07	15	0.18	10	0.13	25	0.31	11	0.14	17	0.2	11	0.14	3	0.04	14	0.18	6	0.07	6	0.07	17	0.21
Valine (V)	GUU	86	1.93	95	2.03	63	1.7	95	1.92	90	2.07	57	1.7	79	1.94	88	1.8	71	1.93	88	1.87	82	2.16	69	1.94	84	2.21	66	2.06	67	1.8	73	2.07
	GUC	4	0.09	6	0.13	3	0.08	5	0.1	2	0.05	4	0.12	4	0.1	2	0.04	4	0.11	4	0.09	5	0.13	2	0.06	3	0.08	0	0	0	0	6	0.17
	GUA	79	1.78	82	1.75	75	2.03	93	1.88	78	1.79	73	2.18	76	1.87	102	2.08	69	1.88	90	1.91	62	1.63	69	1.94	61	1.61	61	1.91	77	2.07	58	1.65
	GUG	9	0.2	4	0.09	7	0.19	5	0.1	4	0.09	0	0	4	0.1	4	0.08	3	0.08	6	0.13	3	0.08	2	0.06	4	0.11	1	0.03	5	0.13	4	0.11
Total		3714		3720		3714		3729		3711		3716		3727		3718		3732		3721		3730		3688		3729		3720		3731		3730
