# Supplementary material for: Sequencing and Description of the Mitochondrial Genome of Orthopodomyia fascipes (Diptera: Culicidae)
Source: Genes (Basel). 2024 Jul 3;15(7):874. doi: 10.3390/genes15070874 (PMC11276460; doi:10.3390/genes15070874)
Supplement: Supplementary file 1 [file genes-15-00874-s001.zip › table_s5.xlsx]

## Sheet: Table S5
Table S5. ENc, GC12 and GC3s metrics of Or. fascipes in comparison with other species of the Culicinae
Species	ND6	ND5	ND4	ND4L	ND3	ND2	ND1	CytB	COIII	COII	COI	ATP8	AT6
ENc
Aedeomyia squamipennis	36.88	32.92	31.20	29.22	25.73	30.82	34.98	31.18	30.64	37.48	31.19	26.11	30.86
Aedes aegypti	33.17	29.26	32.86	30.12	30.61	28.46	30.66	33.06	32.85	35.29	32.96	34.36	33.39
Aedes albopictus	32.70	30.50	35.17	32.41	27.93	32.42	29.70	29.09	29.76	29.89	31.91	23.00	32.89
Coquillettidia albicosta	28.41	29.16	29.77	30.31	29.33	28.79	32.70	29.13	31.30	32.69	30.05	23.00	29.55
Coquillettidia chrysonotum	30.72	33.48	28.78	30.99	31.89	29.79	31.92	34.24	34.63	33.72	32.43	35.82	38.42
Coquillettidia nigricans	27.62	28.17	31.03	26.45	29.36	28.54	35.72	32.02	30.06	33.01	31.38	23.00	35.52
Culex camposi	28.85	29.28	30.55	27.59	25.93	32.74	27.52	30.69	28.07	29.51	29.46	27.55	29.17
Culex coronator	28.57	29.41	31.14	27.45	25.37	32.41	28.25	30.47	28.78	29.92	29.52	41.75	29.07
Culex pipiens	31.57	32.50	29.93	33.11	32.17	36.47	29.02	31.69	32.63	30.38	29.42	27.77	30.75
Culex quinquefasciatus	31.57	31.64	29.92	33.11	29.52	36.39	30.63	33.31	32.98	30.68	29.79	27.77	31.74
Haemagogus albomaculatus	29.47	31.11	30.70	27.01	28.31	31.02	28.50	29.54	28.51	30.18	30.39	25.33	28.61
Haemagogus janthinomys	30.02	32.14	29.25	27.69	27.25	33.06	27.84	29.71	27.37	31.64	28.71	25.33	29.07
Haemagogus leucocelaenus	26.16	31.45	30.32	38.57	29.79	27.86	30.58	29.40	34.00	32.35	30.75	23.19	34.18
Haemagogus spegazzinii	28.67	32.69	30.15	27.66	31.44	29.60	26.11	28.40	27.15	34.70	30.27	25.33	28.69
Haemagogus tropicalis	28.53	30.68	33.05	30.13	31.47	32.63	29.37	29.28	34.06	33.38	29.90	25.09	32.46
Limatus durhamii	28.84	31.10	32.25	29.88	29.00	27.55	32.49	32.34	31.18	34.04	28.54	27.49	32.03
Limatus flavisetosus	25.32	29.98	26.85	27.82	25.81	28.49	30.32	29.44	30.35	29.30	27.52	23.63	29.17
Mansonia amazonensis	32.68	28.08	30.81	32.44	28.87	29.73	32.78	28.87	34.35	32.42	30.39	23.86	31.39
Ochlerotatus fluviatilis	31.37	36.33	32.64	42.71	34.68	32.47	32.69	31.63	34.73	33.23	34.16	23.00	38.57
Ochlerotatus fulvus	28.60	31.26	31.15	33.03	27.37	32.00	28.79	32.87	31.38	31.26	31.72	33.50	29.32
Ochlerotatus scapularis	33.34	31.36	33.48	25.66	30.90	33.54	30.02	33.53	35.26	32.56	33.08	29.28	36.51
Ochlerotatus serratus	30.01	30.56	33.40	36.89	31.62	29.87	31.96	32.39	32.67	31.22	30.21	26.73	28.98
Ochlerotatus taeniorhynchus	28.29	28.09	30.08	27.91	27.66	30.77	27.65	29.70	29.70	30.14	29.63	28.50	28.15
Orthopodomyia kummi	31.05	29.23	29.18	32.97	25.53	27.22	30.52	28.15	30.35	33.60	30.11	23.00	29.69
Orthopodomyia signifera	28.98	29.22	29.61	26.71	25.90	29.13	26.62	28.61	27.83	29.01	28.40	23.00	29.81
Orthopodomyia fascipes	32.35	32.97	28.84	38.44	30.47	32.18	30.31	30.50	31.99	34.02	31.90	27.08	29.88
Psorophora albipes	28.31	33.76	31.06	31.22	29.95	30.27	27.90	32.37	32.37	30.08	30.59	31.38	30.32
Psorophora cingulata	36.83	33.75	33.65	27.36	29.28	33.32	28.98	32.83	33.18	31.53	31.41	29.19	29.32
Psorophora ferox	31.72	33.24	33.89	36.24	29.91	32.03	28.81	33.46	30.81	31.41	31.46	31.51	31.33
Psorophora saeva	24.40	33.37	31.18	36.14	29.26	33.80	30.21	28.73	31.67	28.12	31.43	26.09	31.75
Runchomyia reversa	27.61	33.91	30.73	28.53	31.12	28.49	31.39	31.34	34.92	31.49	31.53	25.33	27.99
Sabethes belisarioi	25.49	29.31	29.39	23.86	29.88	27.19	29.01	28.63	30.52	32.81	26.34	27.00	32.53
Sabethes bipartipes	28.10	32.62	31.03	34.62	33.18	26.49	33.56	31.12	31.94	33.55	32.18	23.00	32.91
Sabethes chloropterus	31.06	31.21	28.47	32.75	30.19	29.78	32.10	32.30	30.60	34.73	30.71	24.02	33.29
Sabethes glaucodaemon	25.93	29.66	29.93	25.01	27.63	29.31	28.47	27.77	31.23	30.31	27.37	30.52	31.57
Sabethes tarsopus	23.79	29.91	26.54	21.84	29.46	25.69	32.34	31.06	31.90	32.86	28.95	34.78	27.38
Sabethes undosus	31.64	30.46	28.92	24.57	27.81	29.41	31.48	29.39	31.71	32.38	29.07	33.00	28.12
Toxorhynchites sp	34.01	29.70	32.19	29.05	32.84	27.97	30.95	31.07	35.85	35.58	32.09	28.52	31.95
Toxorhynchites speciosus	29.83	30.06	30.63	26.04	31.56	26.64	29.36	28.81	30.46	33.73	30.50	30.18	30.32
Trichoprosopon pallidiventer	26.51	30.86	31.19	24.92	33.76	27.86	29.37	29.41	30.72	32.46	29.31	36.00	30.79
Uranotaenia geometrica	30.00	30.88	29.59	32.18	29.46	28.12	28.85	30.39	30.66	28.57	27.87	23.00	31.53
Wyeomyia confusa	27.71	31.75	29.48	31.33	30.05	29.41	30.85	28.96	30.25	33.44	29.64	26.67	30.20
GC12
Aedeomyia squamipennis	0.202	0.273	0.279	0.230	0.278	0.224	0.302	0.361	0.385	0.317	0.409	0.179	0.338
Aedes aegypti	0.214	0.283	0.283	0.235	0.280	0.230	0.302	0.365	0.401	0.325	0.414	0.245	0.352
Aedes albopictus	0.207	0.290	0.279	0.224	0.261	0.230	0.298	0.351	0.391	0.318	0.410	0.208	0.352
Coquillettidia albicosta	0.185	0.262	0.257	0.200	0.265	0.208	0.297	0.333	0.365	0.331	0.390	0.191	0.302
Coquillettidia chrysonotum	0.197	0.260	0.270	0.189	0.261	0.209	0.297	0.341	0.374	0.322	0.403	0.208	0.310
Coquillettidia nigricans	0.208	0.263	0.261	0.216	0.269	0.217	0.302	0.328	0.372	0.311	0.398	0.194	0.309
Culex camposi	0.193	0.282	0.284	0.230	0.256	0.237	0.305	0.374	0.401	0.329	0.414	0.264	0.341
Culex coronator	0.196	0.282	0.286	0.224	0.256	0.235	0.303	0.374	0.401	0.331	0.416	0.264	0.343
Culex pipiens	0.202	0.281	0.283	0.230	0.263	0.237	0.308	0.365	0.401	0.333	0.416	0.260	0.347
Culex quinquefasciatus	0.202	0.284	0.283	0.230	0.263	0.237	0.299	0.368	0.399	0.331	0.416	0.260	0.352
Haemagogus albomaculatus	0.186	0.269	0.272	0.224	0.269	0.223	0.297	0.343	0.385	0.327	0.402	0.217	0.336
Haemagogus janthinomys	0.202	0.281	0.282	0.231	0.265	0.214	0.299	0.349	0.391	0.329	0.404	0.217	0.336
Haemagogus leucocelaenus	0.206	0.267	0.274	0.219	0.269	0.216	0.296	0.348	0.382	0.327	0.404	0.226	0.332
Haemagogus spegazzinii	0.189	0.278	0.279	0.219	0.261	0.214	0.296	0.351	0.389	0.329	0.404	0.217	0.338
Haemagogus tropicalis	0.188	0.268	0.258	0.209	0.261	0.208	0.296	0.347	0.366	0.325	0.397	0.217	0.325
Limatus durhamii	0.192	0.258	0.252	0.209	0.248	0.204	0.293	0.327	0.368	0.311	0.390	0.208	0.307
Limatus flavisetosus	0.186	0.262	0.252	0.219	0.259	0.208	0.297	0.339	0.370	0.318	0.397	0.217	0.308
Mansonia amazonensis	0.205	0.267	0.267	0.209	0.296	0.225	0.301	0.352	0.391	0.318	0.409	0.189	0.347
Ochlerotatus fluviatilis	0.201	0.276	0.274	0.214	0.265	0.233	0.299	0.357	0.397	0.318	0.411	0.170	0.325
Ochlerotatus fulvus	0.214	0.281	0.282	0.214	0.269	0.223	0.308	0.364	0.389	0.344	0.414	0.264	0.350
Ochlerotatus scapularis	0.221	0.287	0.289	0.230	0.286	0.226	0.302	0.366	0.393	0.333	0.412	0.245	0.352
Ochlerotatus serratus	0.215	0.288	0.283	0.235	0.286	0.232	0.304	0.365	0.391	0.336	0.419	0.245	0.345
Ochlerotatus taeniorhynchus	0.205	0.281	0.281	0.222	0.265	0.227	0.297	0.356	0.393	0.331	0.410	0.236	0.338
Orthopodomyia kummi	0.210	0.265	0.286	0.214	0.265	0.215	0.288	0.343	0.363	0.320	0.403	0.208	0.330
Orthopodomyia signifera	0.205	0.260	0.307	0.225	0.278	0.237	0.292	0.336	0.365	0.320	0.400	0.186	0.330
Orthopodomyia fascipes	0.179	0.260	0.266	0.204	0.256	0.216	0.296	0.337	0.361	0.325	0.406	0.217	0.327
Psorophora albipes	0.225	0.290	0.291	0.219	0.282	0.236	0.297	0.362	0.397	0.327	0.415	0.226	0.342
Psorophora cingulata	0.217	0.285	0.285	0.219	0.269	0.232	0.297	0.357	0.391	0.336	0.415	0.208	0.336
Psorophora ferox	0.234	0.291	0.289	0.214	0.286	0.236	0.297	0.368	0.395	0.327	0.414	0.226	0.340
Psorophora saeva	0.197	0.282	0.279	0.224	0.283	0.239	0.304	0.364	0.387	0.318	0.408	0.198	0.338
Runchomyia reversa	0.183	0.266	0.260	0.219	0.265	0.208	0.301	0.340	0.372	0.314	0.400	0.264	0.325
Sabethes belisarioi	0.195	0.276	0.258	0.247	0.259	0.210	0.298	0.344	0.363	0.327	0.400	0.236	0.321
Sabethes bipartipes	0.192	0.264	0.257	0.219	0.261	0.215	0.293	0.345	0.368	0.314	0.400	0.226	0.324
Sabethes chloropterus	0.174	0.277	0.268	0.247	0.259	0.223	0.304	0.333	0.363	0.320	0.410	0.236	0.334
Sabethes glaucodaemon	0.188	0.272	0.265	0.253	0.254	0.223	0.299	0.337	0.359	0.329	0.406	0.245	0.327
Sabethes tarsopus	0.181	0.265	0.256	0.240	0.259	0.203	0.292	0.341	0.370	0.317	0.405	0.255	0.321
Sabethes undosus	0.177	0.266	0.257	0.230	0.248	0.210	0.297	0.321	0.351	0.307	0.405	0.198	0.319
Toxorhynchites sp	0.188	0.266	0.268	0.219	0.265	0.219	0.302	0.344	0.376	0.316	0.389	0.198	0.333
Toxorhynchites speciosus	0.191	0.247	0.262	0.201	0.269	0.197	0.293	0.336	0.351	0.314	0.395	0.179	0.314
Trichoprosopon pallidiventer	0.202	0.268	0.255	0.224	0.265	0.211	0.307	0.349	0.376	0.325	0.404	0.255	0.327
Uranotaenia geometrica	0.202	0.264	0.256	0.199	0.269	0.204	0.299	0.356	0.376	0.316	0.400	0.160	0.325
Wyeomyia confusa	0.195	0.261	0.258	0.230	0.252	0.210	0.301	0.348	0.374	0.329	0.401	0.245	0.316
GC3s
Aedeomyia squamipennis	0.064	0.102	0.065	0.112	0.043	0.053	0.089	0.098	0.103	0.109	0.082	0.075	0.066
Aedes aegypti	0.075	0.066	0.092	0.112	0.092	0.053	0.115	0.108	0.099	0.123	0.111	0.132	0.111
Aedes albopictus	0.075	0.076	0.072	0.082	0.034	0.053	0.070	0.061	0.050	0.053	0.088	0.038	0.075
Coquillettidia albicosta	0.053	0.052	0.040	0.053	0.060	0.071	0.079	0.071	0.053	0.048	0.056	0.018	0.036
Coquillettidia chrysonotum	0.092	0.090	0.065	0.071	0.106	0.097	0.098	0.143	0.111	0.110	0.094	0.057	0.111
Coquillettidia nigricans	0.041	0.061	0.076	0.062	0.051	0.077	0.123	0.090	0.073	0.083	0.056	0.093	0.101
Culex camposi	0.047	0.043	0.051	0.020	0.034	0.088	0.063	0.053	0.050	0.035	0.064	0.057	0.066
Culex coronator	0.041	0.052	0.060	0.020	0.026	0.091	0.057	0.045	0.057	0.044	0.070	0.057	0.062
Culex pipiens	0.064	0.077	0.085	0.071	0.034	0.103	0.053	0.090	0.076	0.048	0.061	0.080	0.071
Culex quinquefasciatus	0.064	0.067	0.085	0.071	0.034	0.100	0.116	0.098	0.095	0.053	0.064	0.080	0.075
Haemagogus albomaculatus	0.029	0.040	0.049	0.020	0.034	0.050	0.054	0.037	0.031	0.018	0.051	0.019	0.031
Haemagogus janthinomys	0.023	0.045	0.048	0.032	0.043	0.044	0.057	0.048	0.031	0.026	0.029	0.019	0.049
Haemagogus leucocelaenus	0.052	0.067	0.060	0.102	0.051	0.050	0.057	0.071	0.076	0.075	0.057	0.075	0.088
Haemagogus spegazzinii	0.023	0.062	0.031	0.051	0.034	0.041	0.022	0.050	0.034	0.048	0.065	0.019	0.022
Haemagogus tropicalis	0.040	0.038	0.038	0.051	0.026	0.047	0.047	0.048	0.053	0.061	0.039	0.075	0.049
Limatus durhamii	0.076	0.043	0.052	0.061	0.051	0.038	0.054	0.061	0.065	0.075	0.061	0.057	0.058
Limatus flavisetosus	0.029	0.036	0.027	0.010	0.035	0.062	0.038	0.042	0.065	0.039	0.035	0.038	0.031
Mansonia amazonensis	0.092	0.060	0.065	0.051	0.078	0.085	0.079	0.053	0.107	0.061	0.074	0.075	0.049
Ochlerotatus fluviatilis	0.105	0.098	0.098	0.041	0.094	0.114	0.114	0.151	0.115	0.079	0.118	0.113	0.097
Ochlerotatus fulvus	0.069	0.071	0.054	0.082	0.094	0.067	0.093	0.093	0.084	0.070	0.086	0.019	0.053
Ochlerotatus scapularis	0.081	0.100	0.094	0.061	0.111	0.094	0.098	0.130	0.130	0.070	0.116	0.113	0.111
Ochlerotatus serratus	0.064	0.083	0.081	0.082	0.094	0.091	0.123	0.103	0.092	0.088	0.082	0.151	0.075
Ochlerotatus taeniorhynchus	0.023	0.019	0.043	0.031	0.026	0.038	0.032	0.061	0.034	0.044	0.045	0.094	0.044
Orthopodomyia kummi	0.044	0.026	0.020	0.013	0.051	0.037	0.031	0.053	0.034	0.039	0.027	0.057	0.058
Orthopodomyia signifera	0.000	0.021	0.022	0.000	0.033	0.008	0.013	0.042	0.027	0.013	0.020	0.020	0.018
Orthopodomyia fascipes	0.046	0.062	0.054	0.061	0.051	0.044	0.047	0.071	0.088	0.053	0.076	0.075	0.071
Psorophora albipes	0.064	0.074	0.054	0.041	0.060	0.050	0.082	0.095	0.069	0.075	0.076	0.075	0.075
Psorophora cingulata	0.075	0.079	0.094	0.052	0.077	0.070	0.111	0.111	0.118	0.096	0.096	0.057	0.067
Psorophora ferox	0.052	0.105	0.092	0.061	0.077	0.073	0.082	0.101	0.092	0.053	0.090	0.094	0.096
Psorophora saeva	0.023	0.064	0.049	0.031	0.070	0.097	0.057	0.063	0.053	0.022	0.070	0.038	0.058
Runchomyia reversa	0.047	0.074	0.087	0.051	0.060	0.062	0.070	0.087	0.103	0.066	0.076	0.038	0.075
Sabethes belisarioi	0.023	0.027	0.025	0.032	0.053	0.030	0.036	0.053	0.053	0.031	0.033	0.019	0.031
Sabethes bipartipes	0.052	0.062	0.047	0.061	0.085	0.050	0.063	0.069	0.080	0.079	0.084	0.000	0.075
Sabethes chloropterus	0.070	0.062	0.056	0.055	0.070	0.069	0.075	0.114	0.088	0.075	0.098	0.038	0.097
Sabethes glaucodaemon	0.024	0.028	0.022	0.022	0.026	0.033	0.042	0.034	0.046	0.018	0.037	0.038	0.040
Sabethes tarsopus	0.029	0.026	0.027	0.031	0.034	0.038	0.044	0.058	0.046	0.048	0.036	0.038	0.035
Sabethes undosus	0.029	0.047	0.047	0.031	0.034	0.076	0.063	0.061	0.065	0.031	0.051	0.038	0.035
Toxorhynchites sp	0.058	0.086	0.065	0.071	0.035	0.094	0.079	0.071	0.126	0.096	0.078	0.057	0.071
Toxorhynchites speciosus	0.046	0.033	0.031	0.021	0.034	0.027	0.032	0.058	0.057	0.057	0.045	0.057	0.035
Trichoprosopon pallidiventer	0.047	0.052	0.043	0.031	0.068	0.065	0.057	0.061	0.061	0.039	0.072	0.075	0.044
Uranotaenia geometrica	0.023	0.026	0.016	0.020	0.043	0.056	0.035	0.032	0.046	0.035	0.031	0.019	0.049
Wyeomyia confusa	0.087	0.062	0.047	0.041	0.068	0.076	0.066	0.048	0.065	0.092	0.055	0.019	0.062
