# Supplementary material for: Sequencing and Description of the Mitochondrial Genome of Orthopodomyia fascipes (Diptera: Culicidae)
Source: Genes (Basel). 2024 Jul 3;15(7):874. doi: 10.3390/genes15070874 (PMC11276460; doi:10.3390/genes15070874)
Supplement: Supplementary file 1 [file genes-15-00874-s001.zip › table_s6.xlsx]

## Sheet: Table S6
Table S6. Maximum Likelihood Composition nucleotide distance matrix
	4	5	6	7	8	9	10	11	12	13	14	15	16	17	18	19	20	21	22	23	24	25	26	27	28	29	30	31	32	33	34	35	36	37	38	39	40	41	42	43	44	45	46	47	48	49	50	51	52
Haemagogus albomaculatus
Haemagogus spegazzinii	0.0517352
Haemagogus janthinomys	0.0543163	0.0560085
Haemagogus tropicalis	0.0952306	0.0957058	0.0966937
Haemagogus leucocelaenus	0.0903328	0.0921944	0.0920712	0.110065
Ochlerotatus scapularis	0.109476	0.104725	0.107252	0.127828	0.117831
Ochlerotatus serratus	0.105189	0.101615	0.0996586	0.123627	0.117388	0.0794361
Ochlerotatus fulvus	0.101009	0.0976016	0.0975708	0.119299	0.112897	0.0912339	0.0868726
Ochlerotatus taeniorhynchus	0.0874622	0.082351	0.0857271	0.105913	0.104097	0.0858215	0.0800467	0.0789997
Ochlerotatus fluviatilis	0.128882	0.130524	0.129264	0.140804	0.137886	0.136085	0.13878	0.131611	0.12503
Aedes aegypti	0.121119	0.11584	0.116651	0.137832	0.131556	0.1196	0.11545	0.113009	0.105732	0.146388
Aedes albopictus	0.128701	0.127745	0.124705	0.141396	0.136875	0.137617	0.133588	0.129567	0.121103	0.154024	0.11733
Psorophora albipes	0.120637	0.117159	0.118962	0.136006	0.128447	0.121019	0.112783	0.118284	0.103674	0.144782	0.126422	0.138581
Psorophora ferox	0.123555	0.12116	0.122193	0.139758	0.130713	0.121745	0.112186	0.118439	0.104189	0.145439	0.12676	0.141677	0.0558134
Psorophora saeva	0.115801	0.116183	0.117996	0.135105	0.130704	0.130023	0.120801	0.118905	0.108582	0.144746	0.131763	0.139357	0.0901361	0.0933149
Psorophora cingulata	0.129096	0.127233	0.130037	0.142967	0.138715	0.134647	0.129562	0.130273	0.11781	0.15257	0.142023	0.14911	0.101781	0.105159	0.110097
Culex camposi	0.128174	0.126615	0.126234	0.141905	0.139422	0.137255	0.129542	0.128268	0.113604	0.157476	0.135904	0.147651	0.123057	0.126769	0.127109	0.139902
Culex coronator	0.130745	0.126822	0.127303	0.14366	0.141472	0.138213	0.130505	0.12891	0.114861	0.159365	0.138288	0.149757	0.12475	0.1277	0.128806	0.141308	0.00890316
Culex pipiens	0.131	0.127507	0.129114	0.145751	0.141532	0.138726	0.139031	0.1343	0.126596	0.15871	0.141673	0.151051	0.131747	0.136708	0.130714	0.14643	0.0634745	0.0661118
Culex quinquefasciatus	0.129606	0.12542	0.124722	0.144941	0.139274	0.136549	0.134711	0.133234	0.11991	0.154447	0.096505	0.146437	0.128674	0.133823	0.13445	0.143626	0.0808778	0.0844828	0.042964
Sabethes belisarioi	0.154329	0.15295	0.154133	0.164397	0.164308	0.177306	0.173996	0.164174	0.154656	0.183246	0.176876	0.176365	0.167608	0.173617	0.161878	0.174531	0.161995	0.162799	0.169887	0.172399
Sabethes tarsopus	0.162575	0.162285	0.163129	0.168845	0.169622	0.18795	0.182574	0.172036	0.165236	0.191582	0.18232	0.183127	0.176921	0.180224	0.173021	0.184376	0.173026	0.173475	0.178667	0.178684	0.09912
Sabethes bipartipes	0.166349	0.163912	0.165584	0.177914	0.17047	0.186348	0.184312	0.179079	0.169069	0.193325	0.186561	0.190543	0.175561	0.183001	0.175501	0.183176	0.176326	0.177382	0.181906	0.184246	0.12115	0.126937
Sabethes chloropterus	0.173119	0.174125	0.173582	0.180777	0.179403	0.189339	0.191962	0.182627	0.176119	0.193879	0.186514	0.189751	0.180889	0.188234	0.180793	0.1853	0.17917	0.180198	0.182436	0.182921	0.130219	0.140461	0.145923
Sabethes glaucodaemon	0.153902	0.152921	0.153263	0.162317	0.163	0.178509	0.173748	0.164933	0.152827	0.186394	0.171314	0.172715	0.169149	0.17619	0.164904	0.172713	0.169183	0.170465	0.172429	0.172656	0.109339	0.118444	0.129822	0.0958165
Sabethes undosus	0.161099	0.16274	0.165212	0.171475	0.168616	0.187778	0.184256	0.173173	0.166315	0.192062	0.179234	0.184532	0.176692	0.178867	0.1644	0.180323	0.173453	0.175839	0.176715	0.178064	0.122246	0.131754	0.140172	0.123157	0.110564
Wyeomyia confusa	0.160648	0.163422	0.164159	0.171197	0.167564	0.181979	0.181212	0.170427	0.166838	0.187899	0.179308	0.180584	0.173464	0.179257	0.159931	0.180876	0.173659	0.175017	0.171844	0.175262	0.127242	0.136732	0.141924	0.148224	0.131354	0.118125
Limatus durhamii	0.165738	0.167623	0.168909	0.169676	0.172331	0.186608	0.188611	0.179268	0.168043	0.187069	0.184349	0.188855	0.181394	0.185433	0.180015	0.185691	0.179737	0.181135	0.18162	0.182168	0.127437	0.137154	0.142659	0.14577	0.131482	0.145	0.139265
Limatus flavisetosus	0.149932	0.151386	0.150893	0.156882	0.160797	0.175297	0.170677	0.157665	0.155109	0.181699	0.168176	0.172535	0.166623	0.170403	0.157739	0.173894	0.159789	0.162021	0.160152	0.161464	0.120454	0.130467	0.137619	0.140959	0.120635	0.125898	0.12241	0.0831086
Runchomyia reversa	0.156005	0.158711	0.159895	0.165288	0.164228	0.179248	0.175808	0.166933	0.162885	0.184935	0.17276	0.17888	0.17496	0.176833	0.164253	0.17514	0.16401	0.163769	0.166933	0.169544	0.142043	0.151851	0.151222	0.16025	0.142179	0.136218	0.141362	0.149359	0.125797
Trichoprosopon pallidiventer	0.153696	0.156473	0.156254	0.163408	0.163586	0.176477	0.173597	0.166062	0.157919	0.182558	0.169787	0.172791	0.166119	0.168039	0.159283	0.17391	0.163505	0.165634	0.166215	0.170132	0.140481	0.147933	0.150881	0.158293	0.145299	0.134539	0.135764	0.155292	0.137519	0.118448
Toxorhynchites sp	0.169881	0.171464	0.169665	0.177399	0.180469	0.18525	0.184868	0.179103	0.173262	0.189466	0.182051	0.186611	0.179771	0.183	0.170619	0.186678	0.171284	0.172649	0.170034	0.174148	0.182285	0.190765	0.194153	0.19548	0.183193	0.175675	0.177805	0.190107	0.172575	0.179129	0.170907
Toxorhynchites speciosus	0.159891	0.16323	0.164988	0.163244	0.170356	0.183976	0.180748	0.172904	0.160551	0.184463	0.179892	0.17781	0.176192	0.178859	0.169022	0.182598	0.169481	0.17024	0.172964	0.17555	0.175206	0.177717	0.186152	0.191627	0.177334	0.180001	0.177906	0.180909	0.174671	0.181268	0.176745	0.140281
Coquillettidia albicosta	0.175303	0.181579	0.178394	0.183055	0.181831	0.19767	0.195312	0.186909	0.177984	0.198528	0.195402	0.197433	0.191816	0.191008	0.186319	0.19604	0.190798	0.193156	0.19233	0.191571	0.18459	0.194558	0.198345	0.201308	0.1921	0.191977	0.191791	0.200743	0.189121	0.1982	0.195982	0.206943	0.193747
Coquillettidia nigricans	0.197871	0.198578	0.197653	0.197428	0.200349	0.216493	0.215467	0.207044	0.197812	0.217398	0.210359	0.21127	0.20568	0.209409	0.206376	0.210862	0.202596	0.203424	0.202633	0.204888	0.200202	0.211641	0.209291	0.212481	0.20504	0.205861	0.205407	0.203975	0.199121	0.21026	0.211864	0.218863	0.210742	0.147084
Coquillettidia chrysonotum	0.182502	0.18977	0.187705	0.192456	0.187982	0.199334	0.198586	0.194113	0.189493	0.205188	0.198528	0.204816	0.195075	0.19594	0.187072	0.200383	0.189012	0.190836	0.193692	0.190024	0.198431	0.209656	0.205797	0.215387	0.204143	0.201568	0.194536	0.205774	0.189951	0.195821	0.199901	0.206625	0.202401	0.136629	0.157836
Mansonia amazonensis	0.162275	0.163939	0.163471	0.17172	0.168529	0.178861	0.174676	0.170927	0.163194	0.179714	0.173307	0.180356	0.167659	0.171902	0.155393	0.178517	0.165928	0.166938	0.16863	0.169477	0.178454	0.191347	0.182228	0.195411	0.187397	0.184014	0.178374	0.19069	0.175464	0.178885	0.17674	0.194611	0.191261	0.193026	0.204303	0.196308
Orthopodomyia kummi	0.151837	0.14953	0.151862	0.158589	0.159689	0.175133	0.175191	0.16829	0.15693	0.177062	0.168803	0.169023	0.163368	0.171035	0.162939	0.175825	0.1664	0.166886	0.168869	0.171338	0.168873	0.17321	0.176216	0.18225	0.169239	0.17599	0.172275	0.17669	0.166145	0.177217	0.171906	0.182916	0.167431	0.178494	0.195134	0.194709	0.175691
Orthopodomyia signifera	0.143689	0.141488	0.142592	0.148319	0.153712	0.170441	0.165735	0.159577	0.147094	0.171159	0.169578	0.161	0.154583	0.163261	0.151686	0.169418	0.159271	0.160234	0.159628	0.165582	0.157198	0.163918	0.164651	0.172465	0.155249	0.163785	0.160174	0.16522	0.152947	0.162301	0.161632	0.173666	0.158486	0.17537	0.1889	0.186778	0.167627	0.0694117
Orthopodomyia fascipes	0.170193	0.168215	0.167455	0.175696	0.172659	0.185916	0.186564	0.179345	0.169499	0.189503	0.179691	0.183251	0.175317	0.182237	0.172661	0.183117	0.178142	0.177824	0.183035	0.185293	0.180506	0.191858	0.188535	0.194847	0.189029	0.193891	0.188475	0.189019	0.181959	0.185197	0.181557	0.190938	0.185792	0.196148	0.213247	0.204148	0.190915	0.114778	0.111289
Aedeomyia squamipennis	0.193653	0.196034	0.191857	0.20086	0.202554	0.208565	0.206558	0.200708	0.194871	0.206334	0.208352	0.208154	0.207512	0.205795	0.201088	0.209145	0.199912	0.200158	0.209538	0.212373	0.210084	0.216472	0.221461	0.22335	0.214385	0.219914	0.219489	0.220666	0.211178	0.217617	0.210622	0.22827	0.214765	0.231082	0.239062	0.23676	0.215183	0.208787	0.198765	0.214847
Uranotaenia geometrica	0.133401	0.137864	0.136364	0.145497	0.146615	0.156608	0.154096	0.145273	0.138817	0.164531	0.159106	0.157737	0.150213	0.154649	0.138785	0.158669	0.143358	0.144773	0.144129	0.148789	0.16263	0.172475	0.16914	0.183302	0.169607	0.167799	0.165293	0.174198	0.15528	0.163503	0.163006	0.172501	0.164798	0.183783	0.198045	0.186191	0.165904	0.165029	0.151559	0.17284	0.20112
Anopheles albitarsis	0.172421	0.174308	0.172618	0.178935	0.182438	0.184339	0.179839	0.175686	0.167853	0.192148	0.180652	0.186278	0.176359	0.178936	0.179615	0.182325	0.167775	0.168016	0.174356	0.177216	0.199682	0.202318	0.206788	0.211376	0.195752	0.205378	0.204265	0.203661	0.194609	0.201719	0.200353	0.211585	0.200649	0.212216	0.228593	0.219255	0.201053	0.188597	0.182075	0.211702	0.219691	0.178081
Anopheles oryzalimnetes	0.171387	0.171908	0.170439	0.177237	0.181175	0.182603	0.178	0.174286	0.166923	0.190313	0.178816	0.184882	0.175428	0.177353	0.177566	0.181072	0.16619	0.166765	0.173696	0.176314	0.198373	0.201112	0.205556	0.210012	0.194168	0.202917	0.202594	0.204587	0.192945	0.200175	0.198225	0.210153	0.19933	0.209569	0.227341	0.219	0.199039	0.18661	0.179635	0.210521	0.217235	0.177728	0.00790718
Anopheles janconnae	0.17432	0.174612	0.173014	0.18007	0.182135	0.1853	0.181496	0.177731	0.169165	0.192897	0.180074	0.184611	0.178247	0.180858	0.178464	0.183594	0.171706	0.17094	0.175266	0.177419	0.201196	0.204802	0.205918	0.211641	0.198396	0.207479	0.206458	0.204549	0.196754	0.202012	0.19846	0.214749	0.199811	0.212275	0.230817	0.22121	0.202762	0.193091	0.184903	0.212884	0.221285	0.180488	0.0355447	0.0354518
Anopheles deaneorum	0.172777	0.17403	0.171712	0.179781	0.181254	0.182892	0.178155	0.177578	0.169239	0.191293	0.177914	0.183372	0.175805	0.175878	0.178435	0.183315	0.167001	0.16778	0.174962	0.178054	0.198491	0.202627	0.206366	0.210253	0.197113	0.204677	0.206349	0.204437	0.192352	0.199669	0.199028	0.213307	0.20078	0.212596	0.229213	0.219702	0.201457	0.190279	0.182174	0.212205	0.219524	0.179182	0.0365787	0.0351832	0.0388181
Anopheles darlingi	0.172953	0.17042	0.169487	0.177158	0.179344	0.181659	0.177573	0.172504	0.164547	0.190567	0.176958	0.179354	0.172158	0.176711	0.175741	0.187225	0.169756	0.170781	0.172851	0.173843	0.19517	0.19804	0.20302	0.21091	0.191421	0.206139	0.209327	0.200625	0.192582	0.198989	0.200403	0.211595	0.201218	0.210244	0.22686	0.219692	0.203706	0.189458	0.183958	0.20947	0.225373	0.177142	0.0840357	0.0824411	0.0853367	0.0842842
Anopheles gambiae	0.173526	0.172611	0.171399	0.182517	0.18449	0.178591	0.174563	0.174318	0.161108	0.188624	0.174838	0.179659	0.177138	0.17769	0.177801	0.182107	0.168241	0.16892	0.176414	0.175528	0.19717	0.207875	0.206613	0.215627	0.197142	0.205403	0.206538	0.207043	0.194878	0.204867	0.198747	0.208273	0.208627	0.214562	0.229245	0.223919	0.206296	0.19326	0.187207	0.209016	0.224863	0.186238	0.127368	0.126853	0.127835	0.125618	0.124766
Anopheles quadrimaculatus	0.17433	0.174172	0.175674	0.189104	0.182974	0.179464	0.178412	0.181176	0.171407	0.191103	0.182187	0.182747	0.178343	0.177936	0.177848	0.185862	0.173804	0.175515	0.177711	0.182495	0.203134	0.210474	0.210618	0.211508	0.199764	0.215075	0.212263	0.203046	0.196108	0.201581	0.205856	0.210621	0.205461	0.213309	0.230256	0.222369	0.214655	0.194079	0.192496	0.214878	0.227888	0.186829	0.13548	0.135171	0.136159	0.133246	0.132384	0.12351
Anopheles cruzii	0.172002	0.170714	0.172587	0.177782	0.179824	0.182364	0.175073	0.17385	0.166664	0.191024	0.177726	0.184669	0.181946	0.184708	0.169256	0.18632	0.167553	0.17049	0.167834	0.172327	0.190516	0.200233	0.198326	0.20028	0.194257	0.190593	0.193929	0.19978	0.180321	0.185093	0.184354	0.194068	0.198937	0.208802	0.219701	0.208637	0.195577	0.186524	0.177866	0.20273	0.231001	0.171558	0.144173	0.143504	0.142273	0.141987	0.141303	0.144327	0.146825
Anopheles laneanus	0.178066	0.176097	0.179011	0.184264	0.184809	0.189489	0.181854	0.181831	0.168402	0.194298	0.183428	0.188586	0.184666	0.19012	0.181334	0.187082	0.179858	0.182263	0.183648	0.185759	0.196479	0.201472	0.19872	0.205567	0.19314	0.202196	0.204804	0.20293	0.192372	0.195725	0.196046	0.204371	0.201694	0.213398	0.223684	0.219011	0.207776	0.192139	0.183442	0.207206	0.229983	0.185201	0.142127	0.140497	0.141561	0.141265	0.136289	0.141867	0.140137
Anopheles homunculus	0.177274	0.177526	0.181202	0.185744	0.189205	0.191127	0.185356	0.184527	0.174282	0.197684	0.186366	0.192456	0.187195	0.193745	0.185966	0.194213	0.183761	0.185608	0.186526	0.188308	0.197562	0.201382	0.204674	0.209685	0.19894	0.206663	0.208468	0.204899	0.194205	0.197189	0.20097	0.208828	0.20484	0.213948	0.230736	0.222879	0.209417	0.1956	0.187186	0.208717	0.232261	0.186222	0.143471	0.142281	0.141723	0.142734	0.139889	0.141477	0.145901
Anopheles bellator	0.175248	0.179387	0.181925	0.187258	0.185871	0.188922	0.185989	0.17926	0.175594	0.19319	0.182748	0.193331	0.181598	0.188942	0.182441	0.191683	0.18326	0.184996	0.186528	0.185248	0.196811	0.203075	0.202998	0.207321	0.197841	0.203755	0.207426	0.206355	0.195084	0.19636	0.201474	0.209471	0.20383	0.210913	0.230071	0.219397	0.207096	0.193105	0.18917	0.205512	0.231562	0.187776	0.140524	0.140407	0.142909	0.142959	0.139774	0.144846	0.145063
Dixella aestivalis	0.26237	0.265809	0.264106	0.26927	0.27138	0.267727	0.270903	0.268339	0.264554	0.275658	0.272837	0.277272	0.269847	0.271583	0.274748	0.270642	0.267492	0.269317	0.272139	0.274668	0.275772	0.285561	0.288046	0.28754	0.27621	0.289882	0.288154	0.281191	0.281025	0.283178	0.284157	0.289824	0.279079	0.298683	0.304869	0.29711	0.283731	0.267616	0.25938	0.282171	0.300705	0.27441	0.266998	0.26476	0.267473	0.269077	0.267974	0.265646	0.267438
[truncated: 4 more columns]
